# Supplementary material for: Placenta-Derived Secretions Promote Liver Dysfunction, and Hepatic Serum Amyloid A Mediates Kidney Inflammatory Response in a Preeclampsia-like Mouse Model
Source: Int J Mol Sci. 2025 Nov 4;26(21):10737. doi: 10.3390/ijms262110737 (PMC12608534; doi:10.3390/ijms262110737)
Supplement: Supplementary file 1 [file ijms-26-10737-s001.zip]

Archive with 3 entries (3 files):
- IJMS Ozawa Sup Table S5.pdf
- IJMS Ozawa Sup Tables S1-S4.xlsx
- Figures S1 and S2
