# Supplementary material for: Placenta-Derived Secretions Promote Liver Dysfunction, and Hepatic Serum Amyloid A Mediates Kidney Inflammatory Response in a Preeclampsia-like Mouse Model
Source: Int J Mol Sci. 2025 Nov 4;26(21):10737. doi: 10.3390/ijms262110737 (PMC12608534; doi:10.3390/ijms262110737)
Supplement: Supplementary file 1 [file ijms-26-10737-s001.zip › IJMS Ozawa Sup Tables S1-S4.xlsx]

## Sheet: Sup Table S1
Table S1: "Response to bacterium" in the liver by GO Biological process Enrichment
Gene ID	Gene Symbol	Control (TPM)	Ang II (TPM)	log2 (Ang II / Control)
110257	Hba-a2	9.34	42.15	2.51082
20209	Saa2	84.52	342.06	2.3542
16819	Lcn2	85.79	236.44	1.79152
20208	Saa1	151.15	398.73	1.73888
17750	Mt2	1470.68	3353.18	1.5258
76905	Lrg1	387.27	814.22	1.39732
15122	Hba-a1	1419.87	2328.12	1.05
15439	Hp	9434.83	15310.8	1.02325
20716	Serpina3n	55.85	90.43	1.02237
15959	Ifit3	6.43	2.31	-1.14916
12475	Cd14	6.21	2.23	-1.15528
20249	Scd1	51.6	15.81	-1.38418
78354	2210407C18Rik	8.54	0.91	-2.90689
12945	Dmbt1	8.26	0	-14.7628

## Sheet: Sup Table S2
Table S2: "Immune system process" in the kidney by GO Biological process Enrichment
Gene ID	Gene Symbol	Control (TPM)	Ang II (TPM)	log2 (Ang II / Control)
12523	Cd84	0.21	1.36	4.32193
54448	Il1f6	0.98	9.47	3.27302
16819	Lcn2	44.46	353.36	2.98746
56620	Clec4n	1.16	7.17	2.72247
14728	Lilrb4a	2.3	11.94	2.29833
216152	Plppr3	0.94	4.56	2.29546
229898	Gbp5	0.67	3.2	2.25634
12259	C1qa	11.91	53.13	2.1565
210808	Lacc1	1.14	4.76	2.08746
20715	Serpina3g	2.15	8.75	2.08092
17476	Mpeg1	2.86	11.92	2.06301
13051	Cx3cr1	1.3	5.24	2.0163
14127	Fcer1g	5.05	20.28	2
12525	Cd8a	1.44	5.69	1.98185
15162	Hck	1.68	6.5	1.95109
12262	C1qc	8.47	31.49	1.89812
15959	Ifit3	9.94	34.92	1.80538
12260	C1qb	20.06	62.16	1.63059
104759	Pld4	5.14	15.65	1.60716
12475	Cd14	19.04	57.05	1.58496
246728	Oas2	2.4	6.37	1.41504
12977	Csf1	7.91	20.94	1.3265
76527	Il34	11.11	27.44	1.30743
15958	Ifit2	3.61	8.76	1.29373
22177	Tyrobp	32.27	78.33	1.27009
17096	Lyn	3.77	9.35	1.25457
14998	H2-DMa	9.54	21.56	1.18184
246730	Oas1a	5.47	11.95	1.14736
14969	H2-Eb1	32.22	69.63	1.11296
11658	Alcam	3.02	6.24	1.05063
14960	H2-Aa	109.68	226.74	1.04711
14961	H2-Ab1	79.97	160.01	1
667277	C1rb	6.71	1.42	-2.23943
100504404	H2-Ea-ps	5.56	0.39	-4.64386

## Sheet: Sup Table S3
Table S3: "Inflammatory response" in the kidney by GO Biological process Enrichment in kidney
Gene ID	Gene Symbol	Control (TPM)	Ang II (TPM)	log2 (Ang II / Control)
16174	Il18rap	0.06	1.29	4.45943
12505	Cd44	0.45	6.27	3.8413
54448	Il1f6	0.98	9.47	3.27302
19204	Ptafr	0.18	1.4	2.9386
56744	Pf4	3.65	24.49	2.73697
14825	Cxcl1	7.61	38.1	2.32193
14728	Lilrb4a	2.3	11.94	2.29833
229898	Gbp5	0.67	3.2	2.25634
210808	Lacc1	1.14	4.76	2.08746
13051	Cx3cr1	1.3	5.24	2.0163
15162	Hck	1.68	6.5	1.95109
20308	Ccl9	1.5	5.16	1.7866
20361	Sema7a	3.73	11.59	1.6384
76969	Chst1	1.87	5.71	1.61005
104759	Pld4	5.14	15.65	1.60716
12475	Cd14	19.04	57.05	1.58496
13058	Cybb	1.01	2.75	1.44746
13836	Epha2	3.21	8.71	1.39652
12977	Csf1	7.91	20.94	1.3265
76527	Il34	11.11	27.44	1.30743
17096	Lyn	3.77	9.35	1.25457
21825	Thbs1	4.77	10.8	1.18353
13710	Elf3	17.9	40.12	1.17537
14062	F2r	12.99	27.59	1.09009
19224	Ptgs1	6.16	13.09	1.05153
80859	Nfkbiz	7.68	15.39	1.01187
16644	Kng1	67.07	29.61	-1.18592

## Sheet: Sup Table S4
Table S4: Differential upregulated genes in kidney (TPM value > 0.1, highest to lowest of TPM value of the control)
Gene ID	Gene Symbol	Control (TPM)	Ang II (TPM)	log2 (Ang II / Control)
20200	S100a6	135.77	565.27	2.05272
16819	Lcn2	44.46	353.36	2.98746
171283	Havcr1	19.25	77.42	2.00701
17105	Lyz2	17.39	71.67	2.04182
12259	C1qa	11.91	53.13	2.1565
100861909	Mup22	9.07	44.49	2.29266
76507	Aoc1	8.62	45.73	2.41057
23886	Gdf15	8.4	77.4	3.22463
12842	Col1a1	8.01	39.26	2.29679
14825	Cxcl1	7.61	38.1	2.32193
14066	F3	5.34	23.74	2.15458
21857	Timp1	5.16	65.14	3.63662
14127	Fcer1g	5.05	20.28	2
21838	Thy1	4.31	31.27	2.85958
56744	Pf4	3.65	24.49	2.73697
17476	Mpeg1	2.86	11.92	2.06301
107765	Ankrd1	2.32	18.53	3
14728	Lilrb4a	2.3	11.94	2.29833
20715	Serpina3g	2.15	8.75	2.08092
18793	Plaur	2.13	8.86	2.05445
13614	Edn1	1.97	9.4	2.25634
20714	Serpina3k	1.77	8.69	2.29768
20209	Saa2	1.73	13.25	2.9386
70350	Basp1	1.67	8.23	2.29956
20531	Slc34a2	1.48	9.41	2.67646
83433	Trem2	1.47	10.01	2.77259
68774	Ms4a6d	1.47	7.18	2.2854
20700	Serpina1a	1.36	14.77	3.4551
17869	Myc	1.35	8.84	2.71621
13051	Cx3cr1	1.3	5.24	2.0163
353287	Clec18a	1.28	7.87	2.60486
21923	Tnc	1.19	8.46	2.76939
73656	Ms4a6c	1.19	6.43	2.53605
56620	Clec4n	1.16	7.17	2.72247
210808	Lacc1	1.14	4.76	2.08746
269799	Clec4a1	1.11	7.58	2.77761
12931	Crlf1	1.08	15.14	3.65208
73130	Tmed5	1	5.23	2.23447
54448	Il1f6	0.98	9.47	3.27302
78925	Srd5a1	0.94	7.26	2.94996
216152	Plppr3	0.94	4.56	2.29546
50530	Mfap5	0.82	6.09	2.88753
100303744	Sprr2a2	0.78	3.75	2.26303
13118	Cyp4a12b	0.72	4.08	2.50648
22223	Uchl1	0.69	5.53	3
229898	Gbp5	0.67	3.2	2.25634
216285	Alx1	0.65	3.4	2.4021
16409	Itgam	0.61	3.49	2.52838
319446	Dpep2	0.54	3.93	2.9386
100042856	Gm4070	0.52	2.69	2.36257
72297	B3gnt3	0.47	2.69	2.48543
74145	F13a1	0.46	2.79	2.61471
12505	Cd44	0.45	6.27	3.8413
102657	Cd276	0.42	2.45	2.54432
667823	Trim5	0.42	2.33	2.47842
17381	Mmp12	0.41	4.72	3.54432
73804	Kif2c	0.41	2.24	2.48543
112417	Ugt2b37	0.38	4.43	3.54432
246316	Lgi2	0.34	1.95	2.61143
72293	Nkd2	0.33	3.04	3.1964
16997	Ltbp2	0.29	1.49	2.35364
20288	Msr1	0.22	1.7	2.80735
12523	Cd84	0.21	1.36	4.32193
18973	Pole	0.21	1.11	2.4021
64706	Scube1	0.19	1.03	2.32193
19204	Ptafr	0.18	1.4	2.9386
11988	Slc7a2	0.14	0.86	2.63227
68794	Flnc	0.12	0.71	2.58496
52389	Adgra1	0.11	1.83	4.32193
29859	Sult4a1	0.1	2.03	4.39232
